# Supplementary material for: Manual Therapy in Cervical and Lumbar Radiculopathy: A Systematic Review of the Literature
Source: Int J Environ Res Public Health. 2021 Jun 7;18(11):6176. doi: 10.3390/ijerph18116176 (PMC8201115; doi:10.3390/ijerph18116176)
Supplement: Supplementary file 1 [file ijerph-18-06176-s001.zip]

Archive with 1 entries (1 files):
- ijerph-1196039-supplementary.pdf
